# Supplementary material for: Causes of Raptor Admission to the Wildlife Rehabilitation Centre in Abruzzo (Central Italy) from 2005–2016
Source: Animals (Basel). 2022 Jul 27;12(15):1916. doi: 10.3390/ani12151916 (PMC9367453; doi:10.3390/ani12151916)
Supplement: Supplementary file 1 [file animals-12-01916-s001.zip]

Archive with 1 entries (1 files):
- animals-1746303-supplementary.pdf
